# Supplementary material for: Silencing of Transposable Elements Mediated by 5-mC and Compensation of the Heterochromatin Content by Presence of B Chromosomes in Astyanax scabripinnis
Source: Cells. 2021 May 11;10(5):1162. doi: 10.3390/cells10051162 (PMC8151356; doi:10.3390/cells10051162)
Supplement: Supplementary file 1 [file cells-10-01162-s001.zip]

Archive with 1 entries (1 files):
- cells-1190468-supplementary.pdf
